# Supplementary material for: Intestinal Microbiome-Metabolome Responses to Essential Oils in Piglets
Source: Front Microbiol. 2018 Aug 28;9:1988. doi: 10.3389/fmicb.2018.01988 (PMC6120982; doi:10.3389/fmicb.2018.01988)
Supplement: TABLE S1 — The relative abundance of bacterial taxa significantly differentiated between Con and EO group. Con, the basal diet; EO, the basal diet supplemented with essential oils. [file Table_1.XLS]

## Sheet: Sheet1
Class	Con	Con	Con	Con	Con	Con	EO	EO	EO	EO	EO	EO
Taxon	Con-1	Con-2	Con-3	Con-4	Con-5	Con-6	EO-1	EO-2	EO-3	EO-4	EO-5	EO-6
k__Archaea|p__Euryarchaeota|c__Methanobacteria|o__Methanobacteriales|f__Methanobacteriaceae|g__Methanobrevibacter	0	0	0	9.4e-05	0	0	0.00102914	0	0.000663476	0.00028006	0	0.000736547
k__Bacteria|p__Actinobacteria|c__Actinobacteria|o__Actinomycetales|f__Cellulomonadaceae|g__Demequina	0	0	0	4.7e-05	0	0	4.68e-05	0	0	0	0	0
k__Bacteria|p__Actinobacteria|c__Actinobacteria|o__Actinomycetales|f__Micrococcaceae|g__Arthrobacter	0	0	0	0	4.94e-05	0	0	4.53e-05	0	0	0	0
k__Bacteria|p__Actinobacteria|c__Coriobacteriia|o__Coriobacteriales|f__Coriobacteriaceae|g__	0.00339267	0.0010214	0.00279655	0.0011284	0.00113597	0.00189281	0.00692333	0.00638038	0.00734562	0.0035941	0.00205782	0.00368273
k__Bacteria|p__Actinobacteria|c__Coriobacteriia|o__Coriobacteriales|f__Coriobacteriaceae|g__Collinsella	0.00136588	0.000324992	9.32e-05	0.000329117	0.00019756	0.000547918	0.00130982	0.000588262	0.00170608	0.000933532	0.000538951	0.000828615
k__Bacteria|p__Actinobacteria|c__Coriobacteriia|o__Coriobacteriales|f__Coriobacteriaceae|g__Slackia	0.000132182	4.64e-05	9.32e-05	4.7e-05	9.88e-05	0	0.000233896	9.05e-05	0.000379129	9.34e-05	0.000195982	0.000184137
k__Bacteria|p__Bacteroidetes|c__Bacteroidia|o__Bacteroidales|f__|g__	0.000749031	0.00589628	0.004055	0.00846302	0.00696399	0.00308827	0.0022454	0.00113127	0.00838823	0.00471434	0.00259677	0.00464945
k__Bacteria|p__Bacteroidetes|c__Bacteroidia|o__Bacteroidales|f__Bacteroidaceae|g__Bacteroides	4.41e-05	4.64e-05	9.32e-05	0	9.88e-05	4.98e-05	0	0	4.74e-05	0	0	9.21e-05
k__Bacteria|p__Bacteroidetes|c__Bacteroidia|o__Bacteroidales|f__Marinilabiaceae|g__	0	0	4.66e-05	4.7e-05	0	0	0.000374234	4.53e-05	0	0	0	0
k__Bacteria|p__Bacteroidetes|c__Bacteroidia|o__Bacteroidales|f__Porphyromonadaceae|g__Parabacteroides	8.81e-05	0.000371419	0.000466092	0.00155155	0.00103719	0	0.00060813	0	0.000236956	0.000513443	0.000195982	0.000966717
k__Bacteria|p__Bacteroidetes|c__Bacteroidia|o__Bacteroidales|f__Prevotellaceae|g__Prevotella	0.225987	0.418218	0.311396	0.342	0.277967	0.355798	0.00364878	0.0312231	0.0157339	0.230956	0.190593	0.111219
k__Bacteria|p__Bacteroidetes|c__Bacteroidia|o__Bacteroidales|f__Rikenellaceae|g__	0	0	0	0	0	0	0	0	0	0	0	0
k__Bacteria|p__Bacteroidetes|c__Bacteroidia|o__Bacteroidales|f__S24-7|g__	0.00771061	0.0144854	0.0166861	0.0180074	0.0174347	0.0124029	0.00622164	0.00823567	0.00563954	0.0284727	0.0234199	0.0163882
k__Bacteria|p__Bacteroidetes|c__Bacteroidia|o__Bacteroidales|f__[Odoribacteraceae]|g__Butyricimonas	0	0	0	0	0	0	0	0	0	0	0	0
k__Bacteria|p__Bacteroidetes|c__Bacteroidia|o__Bacteroidales|f__[Odoribacteraceae]|g__Odoribacter	0	0	0	0	0	0	0	0	0	0	0	4.6e-05
k__Bacteria|p__Bacteroidetes|c__Bacteroidia|o__Bacteroidales|f__[Paraprevotellaceae]|g__	0.000220303	0.00171781	0.000326264	0.000282101	0.00128414	0.000398486	0.000187117	0.000724015	0.000236956	0.000373413	0.000146987	0.00110482
k__Bacteria|p__Bacteroidetes|c__Bacteroidia|o__Bacteroidales|f__[Paraprevotellaceae]|g__CF231	0.00101339	0.000789266	0.0104405	0.00860407	0.00716156	0.00637577	0.000795247	0.00407258	9.48e-05	0.00396751	0.00249877	0.00271602
k__Bacteria|p__Bacteroidetes|c__Bacteroidia|o__Bacteroidales|f__[Paraprevotellaceae]|g__YRC22	0	0	0.000978793	0	0	0	0	0	0	0	0	0
k__Bacteria|p__Bacteroidetes|c__Bacteroidia|o__Bacteroidales|f__[Paraprevotellaceae]|g__[Prevotella]	0.0103102	0.0028785	0.0306222	0.0424091	0.0344742	0.0710799	0.00275998	0.0895063	0.00208521	0.00485437	0.0198922	0.00510979
k__Bacteria|p__Bacteroidetes|c__Bacteroidia|o__Bacteroidales|f__p-2534-18B5|g__	0	0	0	0	0	0	0	0	0	0	0	0.000138102
k__Bacteria|p__Bacteroidetes|c__Flavobacteriia|o__Flavobacteriales|f__|g__	0	0	0	4.7e-05	0	0	0	0	0	0	0	0
k__Bacteria|p__Bacteroidetes|c__Flavobacteriia|o__Flavobacteriales|f__Flavobacteriaceae|g__	4.41e-05	0	0	4.7e-05	9.88e-05	0	0.000982364	0	0	0	0	9.21e-05
k__Bacteria|p__Bacteroidetes|c__Flavobacteriia|o__Flavobacteriales|f__Flavobacteriaceae|g__Tenacibaculum	0	0	0	0	0	0	0.000140338	0	0	0	0	0
k__Bacteria|p__Chlamydiae|c__Chlamydiia|o__Chlamydiales|f__Chlamydiaceae|g__Chlamydia	0	0	0.000139828	9.4e-05	4.94e-05	0	0.000187117	0.00647088	0.0231743	0.00014003	0	0.000230171
k__Bacteria|p__Cyanobacteria|c__4C0d-2|o__YS2|f__|g__	0.000220303	0.000649984	0.000279655	0.0011284	0.00454388	0.000398486	0.000888806	0.000950269	0.00696649	0.000980209	0.00151886	0.00276205
k__Bacteria|p__Cyanobacteria|c__Chloroplast|o__Stramenopiles|f__|g__	0	0	0	0	0	4.98e-05	0	0	0	0	0	0
k__Bacteria|p__Cyanobacteria|c__Chloroplast|o__Streptophyta|f__|g__	0	0	0	0	0	9.96e-05	4.68e-05	0	0	9.34e-05	4.9e-05	0
k__Bacteria|p__Deferribacteres|c__Deferribacteres|o__Deferribacterales|f__Deferribacteraceae|g__Mucispirillum	4.41e-05	0	0.000139828	4.7e-05	4.94e-05	0	0	0	0	9.34e-05	0	0.000138102
k__Bacteria|p__Elusimicrobia|c__Elusimicrobia|o__Elusimicrobiales|f__Elusimicrobiaceae|g__	0	0	0	4.7e-05	4.94e-05	0	0	0	0	0	0	0
k__Bacteria|p__Firmicutes|c__Bacilli|o__Lactobacillales|f__Lactobacillaceae|g__Lactobacillus	0.048687	0.0506987	0.0507108	0.0655414	0.0411419	0.0117553	0.120269	0.0531698	0.0872944	0.0163835	0.00210681	0.0649082
k__Bacteria|p__Firmicutes|c__Bacilli|o__Lactobacillales|f__Streptococcaceae|g__Streptococcus	0.0384649	0.0426204	0.0114659	0.0129766	0.00706278	0.0146942	0.1162	0.0676049	0.13369	0.212332	0.0686918	0.236984
k__Bacteria|p__Firmicutes|c__Bacilli|o__Turicibacterales|f__Turicibacteraceae|g__Turicibacter	0.000660909	9.29e-05	0.000512701	9.4e-05	0.00029634	0.000149432	0.000467792	0.000271505	0.000473911	0.000326736	0.000244978	0
k__Bacteria|p__Firmicutes|c__Clostridia|o__|f__|g__	0	0	0	0	0	0	0	0	0	0	4.9e-05	0
k__Bacteria|p__Firmicutes|c__Clostridia|o__Clostridiales|f__|g__	0.0492598	0.0513023	0.058914	0.0858997	0.0886057	0.0812413	0.0801796	0.0805014	0.0783375	0.0378547	0.0755022	0.0400497
k__Bacteria|p__Firmicutes|c__Clostridia|o__Clostridiales|f__Christensenellaceae|g__	4.41e-05	0	0	0.00263294	0.00029634	0	0.00308743	0.000181004	0.00824606	0.000700149	0.0011269	0.00124292
k__Bacteria|p__Firmicutes|c__Clostridia|o__Clostridiales|f__Clostridiaceae|g__	0.0426947	0.015321	0.0344442	0.0121303	0.0243987	0.0297868	0.0363475	0.0422191	0.0145965	0.0149832	0.0135718	0.00317636
k__Bacteria|p__Firmicutes|c__Clostridia|o__Clostridiales|f__Clostridiaceae|g__02d06	0	0	0	0	0	4.98e-05	4.68e-05	4.53e-05	0	4.67e-05	0	0
k__Bacteria|p__Firmicutes|c__Clostridia|o__Clostridiales|f__Clostridiaceae|g__Clostridium	0.0055957	0.00246065	0.00605919	0.00206874	0.00469205	0.0144949	0.0117884	0.00814516	0.00412303	0.00695482	0.010828	0.00271602
k__Bacteria|p__Firmicutes|c__Clostridia|o__Clostridiales|f__Clostridiaceae|g__SMB53	0.00171836	0.000417847	0.00139828	0.000423151	0.000790241	0.00114565	0.0047247	0.0022173	0.00345955	0.00228715	0.00308672	0.000230171
k__Bacteria|p__Firmicutes|c__Clostridia|o__Clostridiales|f__Clostridiaceae|g__Sarcina	0	0	0	0	0	4.98e-05	4.68e-05	0	0	0	0	0
k__Bacteria|p__Firmicutes|c__Clostridia|o__Clostridiales|f__Dehalobacteriaceae|g__	0	0	0	0	0	0	0	0	0	0	4.9e-05	4.6e-05
k__Bacteria|p__Firmicutes|c__Clostridia|o__Clostridiales|f__Dehalobacteriaceae|g__Dehalobacterium	4.41e-05	0	0	9.4e-05	4.94e-05	0	0.000421013	9.05e-05	0.000710867	9.34e-05	0.000195982	0.000414307
k__Bacteria|p__Firmicutes|c__Clostridia|o__Clostridiales|f__Lachnospiraceae|g__	0.0157737	0.0340313	0.0406898	0.0294325	0.0390181	0.0221658	0.0698882	0.0213584	0.0416568	0.0317868	0.0899559	0.0473691
k__Bacteria|p__Firmicutes|c__Clostridia|o__Clostridiales|f__Lachnospiraceae|g__Anaerostipes	0	0.000557129	0.000139828	0.000188067	0.00301279	0	4.68e-05	0.000407258	0.000284347	0.00121359	0.000195982	4.6e-05
k__Bacteria|p__Firmicutes|c__Clostridia|o__Clostridiales|f__Lachnospiraceae|g__Blautia	0.00163024	0.000974976	0.00396178	0.000940336	0.00242011	0.00249054	0.00140338	0.00171953	0.0031752	0.00228715	0.00195982	0.00179533
k__Bacteria|p__Firmicutes|c__Clostridia|o__Clostridiales|f__Lachnospiraceae|g__Butyrivibrio	0.000352485	0.000417847	9.32e-05	0.00484273	0.000938411	0.000547918	0.00874772	0.00411783	0.0129378	0.00144698	0.0033807	0.00428118
k__Bacteria|p__Firmicutes|c__Clostridia|o__Clostridiales|f__Lachnospiraceae|g__Coprococcus	0.00590412	0.00817122	0.00680494	0.00620622	0.00760607	0.00712293	0.00275998	0.00651613	0.00341216	0.00303398	0.00769231	0.00382083
k__Bacteria|p__Firmicutes|c__Clostridia|o__Clostridiales|f__Lachnospiraceae|g__Dorea	0.00118964	0.000742839	0.00433465	0.000470168	0.00039512	0.000946404	0.000842026	0.000678764	0.00137434	0.000793503	0.0010779	0.00170326
k__Bacteria|p__Firmicutes|c__Clostridia|o__Clostridiales|f__Lachnospiraceae|g__Lachnobacterium	0	0	0	0	0	0	0.000140338	0	0	0	4.9e-05	4.6e-05
k__Bacteria|p__Firmicutes|c__Clostridia|o__Clostridiales|f__Lachnospiraceae|g__Lachnospira	0.00277582	0.0257208	0.00316942	0.016832	0.0141255	0.00811915	0.00664265	0.013168	0.00184825	0.00821509	0.0126899	0.00557013
k__Bacteria|p__Firmicutes|c__Clostridia|o__Clostridiales|f__Lachnospiraceae|g__Pseudobutyrivibrio	0	9.29e-05	0	0	4.94e-05	0	9.36e-05	0	0	0	9.8e-05	0
k__Bacteria|p__Firmicutes|c__Clostridia|o__Clostridiales|f__Lachnospiraceae|g__Roseburia	0.00524321	0.0107712	0.00326264	0.005595	0.0161505	0.0104603	0.00996398	0.0218562	0.0145965	0.00924197	0.0172464	0.00570824
k__Bacteria|p__Firmicutes|c__Clostridia|o__Clostridiales|f__Lachnospiraceae|g__Shuttleworthia	0.0068294	0.00561772	0.000186437	0.0490385	0.00627253	0.0425384	0.000982364	0.00285081	0.00819866	0.00956871	0.0314062	0.0448373
k__Bacteria|p__Firmicutes|c__Clostridia|o__Clostridiales|f__Lachnospiraceae|g__[Ruminococcus]	0.000132182	0	0.000139828	4.7e-05	4.94e-05	0.000199243	4.68e-05	0.000181004	0.000189564	9.34e-05	0.000342969	4.6e-05
k__Bacteria|p__Firmicutes|c__Clostridia|o__Clostridiales|f__Peptococcaceae|g__Peptococcus	4.41e-05	4.64e-05	0	9.4e-05	4.94e-05	9.96e-05	4.68e-05	0	4.74e-05	9.34e-05	4.9e-05	0
k__Bacteria|p__Firmicutes|c__Clostridia|o__Clostridiales|f__Peptostreptococcaceae|g__	0.000220303	4.64e-05	0.000652529	0	9.88e-05	0.000498107	0.000327455	0.000226255	0.000142173	0.00014003	0	0
k__Bacteria|p__Firmicutes|c__Clostridia|o__Clostridiales|f__Peptostreptococcaceae|g__[Clostridium]	0.00132182	0.000324992	0.00428804	0.000282101	0.00024695	0.00303845	0.000327455	0.000950269	0.000331738	0.00028006	0.000244978	9.21e-05
k__Bacteria|p__Firmicutes|c__Clostridia|o__Clostridiales|f__Ruminococcaceae|g__	0.156988	0.0787873	0.180191	0.0625793	0.189806	0.123082	0.0982832	0.144712	0.169044	0.106749	0.12734	0.0919302
k__Bacteria|p__Firmicutes|c__Clostridia|o__Clostridiales|f__Ruminococcaceae|g__Faecalibacterium	0.00445012	0.00399276	0.0501049	0.00474869	0.00587741	0.0238095	0.000374234	0.00520386	0.00194304	0.00396751	0.00269476	0.00368273
k__Bacteria|p__Firmicutes|c__Clostridia|o__Clostridiales|f__Ruminococcaceae|g__Oscillospira	0.00105745	0.00297135	0.00340247	0.00733462	0.00563046	0.00164375	0.00210507	0.00162903	0.00417042	0.00532114	0.00485056	0.00469548
k__Bacteria|p__Firmicutes|c__Clostridia|o__Clostridiales|f__Ruminococcaceae|g__Ruminococcus	0.00422982	0.00496773	0.00219063	0.00771075	0.00488961	0.0065252	0.0110399	0.00529436	0.0145017	0.00602129	0.0102401	0.0108641
k__Bacteria|p__Firmicutes|c__Clostridia|o__Clostridiales|f__Veillonellaceae|g__	0.0134826	0.0243744	0.0109065	0.00752269	0.0492913	0.0316796	0.0060813	0.00543011	0.00241695	0.00910194	0.0143557	0.00626064
k__Bacteria|p__Firmicutes|c__Clostridia|o__Clostridiales|f__Veillonellaceae|g__Acidaminococcus	0.000132182	0.00018571	0	0	0	0	0	0	0.000189564	0.000466766	0.000146987	0
k__Bacteria|p__Firmicutes|c__Clostridia|o__Clostridiales|f__Veillonellaceae|g__Anaerovibrio	0.00101339	0.000324992	0.0491727	0.00441958	0.00627253	0.0130006	0.00159049	0.00809991	0.000473911	0.0150299	0.0272905	0.0317636
k__Bacteria|p__Firmicutes|c__Clostridia|o__Clostridiales|f__Veillonellaceae|g__Dialister	0.0698802	0.0674126	0.0025169	0.0247308	0.00785301	0.0135485	0.0630584	0.0407711	0.0789062	0.032907	0.0621754	0.0319017
k__Bacteria|p__Firmicutes|c__Clostridia|o__Clostridiales|f__Veillonellaceae|g__Megamonas	0	0	0	0	0	0	0	0	0	0	0	0
k__Bacteria|p__Firmicutes|c__Clostridia|o__Clostridiales|f__Veillonellaceae|g__Megasphaera	0.217395	0.0733553	0.0288977	0.104236	0.0590705	0.0361626	0.270478	0.10643	0.169565	0.127801	0.0937286	0.158634
k__Bacteria|p__Firmicutes|c__Clostridia|o__Clostridiales|f__Veillonellaceae|g__Mitsuokella	0.0134385	0.00422489	0.00484736	0.00183366	0.00360547	0.0032377	0.00378912	0.00321281	0.00379129	0.00485437	0.00641842	0.00515583
k__Bacteria|p__Firmicutes|c__Clostridia|o__Clostridiales|f__Veillonellaceae|g__Phascolarctobacterium	0.00612443	0.00273922	0.00815661	0.00742865	0.0129896	0.00876669	0.00299387	0.00162903	0.0026539	0.00849515	0.00877021	0.00773374
k__Bacteria|p__Firmicutes|c__Clostridia|o__Clostridiales|f__Veillonellaceae|g__Selenomonas	0	0	0.000139828	0	0	0.000996214	4.68e-05	0	0	0	9.8e-05	0
k__Bacteria|p__Firmicutes|c__Clostridia|o__Clostridiales|f__Veillonellaceae|g__Veillonella	0	0	4.66e-05	0	0	0	0	0	0	0	0	0
k__Bacteria|p__Firmicutes|c__Clostridia|o__Clostridiales|f__[Acidaminobacteraceae]|g__Fusibacter	0	0	0	0	0	0	0	0	0	0	4.9e-05	0
k__Bacteria|p__Firmicutes|c__Clostridia|o__Clostridiales|f__[Mogibacteriaceae]|g__	0.000132182	0	0.000233046	0.00014105	9.88e-05	0.000448296	0.000701689	0.000950269	0.00113739	0.00028006	0.00151886	0.00105879
k__Bacteria|p__Firmicutes|c__Erysipelotrichi|o__Erysipelotrichales|f__Erysipelotrichaceae|g__	0.000220303	9.29e-05	0.00055931	0.0014105	0.0004939	0.00104602	0.000140338	0.00307706	9.48e-05	0.000186706	0.000489956	0.000828615
k__Bacteria|p__Firmicutes|c__Erysipelotrichi|o__Erysipelotrichales|f__Erysipelotrichaceae|g__Allobaculum	0	0	0	0	0	4.98e-05	4.68e-05	0	0	0	0	0
k__Bacteria|p__Firmicutes|c__Erysipelotrichi|o__Erysipelotrichales|f__Erysipelotrichaceae|g__Bulleidia	0.0135266	0.0141139	0.0111862	0.00366731	0.00390181	0.00767085	0.0111802	0.0115842	0.0271077	0.00914862	0.0163155	0.00704323
k__Bacteria|p__Firmicutes|c__Erysipelotrichi|o__Erysipelotrichales|f__Erysipelotrichaceae|g__Catenibacterium	0.00568382	0.000417847	0.0061058	0.0014105	0.0004939	0.00503088	0.000187117	0.00099552	0.000568693	0.000980209	0.00044096	0.000874649
k__Bacteria|p__Firmicutes|c__Erysipelotrichi|o__Erysipelotrichales|f__Erysipelotrichaceae|g__Coprobacillus	0	0	0	0	0	0	0	0	0	0	0.000146987	4.6e-05
k__Bacteria|p__Firmicutes|c__Erysipelotrichi|o__Erysipelotrichales|f__Erysipelotrichaceae|g__L7A_E11	4.41e-05	9.29e-05	9.32e-05	0.000188067	0.00024695	0	9.36e-05	4.53e-05	0.000331738	4.67e-05	0.000489956	0.000138102
k__Bacteria|p__Firmicutes|c__Erysipelotrichi|o__Erysipelotrichales|f__Erysipelotrichaceae|g__RFN20	0	4.64e-05	4.66e-05	0.000329117	4.94e-05	4.98e-05	0	0	4.74e-05	9.34e-05	4.9e-05	0
k__Bacteria|p__Firmicutes|c__Erysipelotrichi|o__Erysipelotrichales|f__Erysipelotrichaceae|g__[Eubacterium]	0.00356891	0.00199638	0.00447448	0.000846302	0.00118536	0.00627615	0.00168405	0.00203629	0.00630302	0.00312733	0.00298873	0.00593841
k__Bacteria|p__Firmicutes|c__Erysipelotrichi|o__Erysipelotrichales|f__Erysipelotrichaceae|g__cc_115	0	0	0	0	0	0	0	0	0	0	0	0
k__Bacteria|p__Firmicutes|c__Erysipelotrichi|o__Erysipelotrichales|f__Erysipelotrichaceae|g__p-75-a5	0.000925273	0.0018571	0.00787695	0.00630025	0.00311157	0.00562861	0.00481826	0.0100005	0.00199043	0.00373413	0.00832925	0.00119689
k__Bacteria|p__Fusobacteria|c__Fusobacteriia|o__Fusobacteriales|f__Fusobacteriaceae|g__Fusobacterium	0	0	4.66e-05	0	0	0	0	0	0	0	0	0
k__Bacteria|p__GN02|c__BD1-5|o__|f__|g__	0	0	0	0	0	0	0	0	0	0	0	0
k__Bacteria|p__Lentisphaerae|c__[Lentisphaeria]|o__Z20|f__R4-45B|g__	0	0	0	4.7e-05	4.94e-05	0	0	0	0	9.34e-05	0	0
k__Bacteria|p__Planctomycetes|c__Planctomycetia|o__Pirellulales|f__Pirellulaceae|g__	0	0	0	0.000188067	0	0	0	0	0.00042652	0	0	0.000184137
k__Bacteria|p__Proteobacteria|c__Alphaproteobacteria|o__RF32|f__|g__	0	0	0	0.000376134	0.0039512	4.98e-05	0	0	0	0.00172704	0	0.000138102
k__Bacteria|p__Proteobacteria|c__Alphaproteobacteria|o__Rhizobiales|f__Brucellaceae|g__Ochrobactrum	0	0	0	4.7e-05	0	0	0	0	4.74e-05	0	4.9e-05	0
k__Bacteria|p__Proteobacteria|c__Alphaproteobacteria|o__Rhizobiales|f__Hyphomicrobiaceae|g__Stappia	0	0	0	0	0	0	0	0	0	0	0	0
k__Bacteria|p__Proteobacteria|c__Alphaproteobacteria|o__Rhodobacterales|f__Rhodobacteraceae|g__	0	4.64e-05	0	0	0	0	0.000280675	0	0	0	0	0
k__Bacteria|p__Proteobacteria|c__Alphaproteobacteria|o__Rhodobacterales|f__Rhodobacteraceae|g__Marivita	0	0	0	0	0	0	0	0	0	0	0	0
k__Bacteria|p__Proteobacteria|c__Betaproteobacteria|o__Burkholderiales|f__Alcaligenaceae|g__Sutterella	0	4.64e-05	0.0010254	0.000235084	0.00044451	0.000199243	0	0	0	0.000233383	4.9e-05	4.6e-05
k__Bacteria|p__Proteobacteria|c__Betaproteobacteria|o__Tremblayales|f__|g__	0.00286394	0.0067784	0.000279655	0.000282101	0.00074085	4.98e-05	0.00154371	0.155165	0.00151652	0	0.00783929	0.000184137
k__Bacteria|p__Proteobacteria|c__Deltaproteobacteria|o__Desulfovibrionales|f__Desulfovibrionaceae|g__	0	4.64e-05	0.000139828	0.00014105	0.00034573	4.98e-05	0	4.53e-05	0	0	4.9e-05	0
k__Bacteria|p__Proteobacteria|c__Deltaproteobacteria|o__Desulfovibrionales|f__Desulfovibrionaceae|g__Desulfovibrio	0.000616849	0.00116069	0.00372873	0.000987352	0.000839631	0	0.00163727	0.00181004	0.00142173	0.0014003	0.0011269	0.000736547
k__Bacteria|p__Proteobacteria|c__Deltaproteobacteria|o__GMD14H09|f__|g__	4.41e-05	0.00018571	4.66e-05	0.000846302	0.00069146	0	0.000187117	0	4.74e-05	0.000560119	0.000342969	0.000368273
k__Bacteria|p__Proteobacteria|c__Epsilonproteobacteria|o__Campylobacterales|f__Campylobacteraceae|g__Campylobacter	0.000220303	0.00445703	0.00121184	0.014058	0.0112115	0.00069735	0.000233896	9.05e-05	0.000995213	0.00149365	0.000244978	0.000782581
k__Bacteria|p__Proteobacteria|c__Epsilonproteobacteria|o__Campylobacterales|f__Helicobacteraceae|g__Flexispira	0	0.000139282	0	0	0	0	4.68e-05	0	0	4.67e-05	0	0
k__Bacteria|p__Proteobacteria|c__Epsilonproteobacteria|o__Campylobacterales|f__Helicobacteraceae|g__Helicobacter	0	4.64e-05	0.00172454	0.000564201	0	9.96e-05	0.000233896	4.53e-05	0.000236956	9.34e-05	0	4.6e-05
k__Bacteria|p__Proteobacteria|c__Gammaproteobacteria|o__|f__|g__	0	0	0	0	0	0	0	0	0	0	0	0
k__Bacteria|p__Proteobacteria|c__Gammaproteobacteria|o__Aeromonadales|f__Succinivibrionaceae|g__	0	0	0	9.4e-05	4.94e-05	0	0	0	0	0.00210045	0	0
k__Bacteria|p__Proteobacteria|c__Gammaproteobacteria|o__Aeromonadales|f__Succinivibrionaceae|g__Anaerobiospirillum	4.41e-05	0	9.32e-05	4.7e-05	0	0	0	0	0	4.67e-05	0	0
k__Bacteria|p__Proteobacteria|c__Gammaproteobacteria|o__Aeromonadales|f__Succinivibrionaceae|g__Ruminobacter	0	0	0	0	9.88e-05	0	0	0	0	0	0	0
k__Bacteria|p__Proteobacteria|c__Gammaproteobacteria|o__Aeromonadales|f__Succinivibrionaceae|g__Succinivibrio	0	0.000232137	0.00200419	0.000752269	0.00158048	0.000249054	4.68e-05	0.000316756	0	0.00452763	0.000979912	0.00128896
k__Bacteria|p__Proteobacteria|c__Gammaproteobacteria|o__Alteromonadales|f__Shewanellaceae|g__Shewanella	0	0	0	0	0	4.98e-05	0.000280675	0	0	0	0	0
k__Bacteria|p__Proteobacteria|c__Gammaproteobacteria|o__Chromatiales|f__|g__	0	4.64e-05	0	0	0	0	0	0	0	0	0	0
k__Bacteria|p__Proteobacteria|c__Gammaproteobacteria|o__Enterobacteriales|f__Enterobacteriaceae|g__	0.000176243	0.00129997	0.00121184	0	0	4.98e-05	0.000842026	0.000362007	0.000142173	0	0.000979912	0.000184137
k__Bacteria|p__Proteobacteria|c__Gammaproteobacteria|o__Pasteurellales|f__Pasteurellaceae|g__Actinobacillus	8.81e-05	4.64e-05	0.000372873	0.000188067	0	0	0.000421013	0.000859767	9.48e-05	0	0.00044096	0.000184137
k__Bacteria|p__Proteobacteria|c__Gammaproteobacteria|o__Vibrionales|f__Pseudoalteromonadaceae|g__	0	0	0	0	0	0	4.68e-05	0	0	0	0	0
k__Bacteria|p__Proteobacteria|c__Gammaproteobacteria|o__Vibrionales|f__Pseudoalteromonadaceae|g__Pseudoalteromonas	0	0	0	0	0	0	0	0	0	0	0	0
k__Bacteria|p__Proteobacteria|c__Gammaproteobacteria|o__Vibrionales|f__Vibrionaceae|g__Photobacterium	0	0	0	0	0	0	4.68e-05	0	0	0	0	0
k__Bacteria|p__Proteobacteria|c__Gammaproteobacteria|o__Vibrionales|f__Vibrionaceae|g__Vibrio	0	4.64e-05	0	0	0	0	0.000187117	0	0	0	0	0
k__Bacteria|p__Spirochaetes|c__Spirochaetes|o__Sphaerochaetales|f__Sphaerochaetaceae|g__Sphaerochaeta	4.41e-05	0	0	9.4e-05	4.94e-05	0	0	0	0	0	0	0
k__Bacteria|p__Spirochaetes|c__Spirochaetes|o__Spirochaetales|f__Spirochaetaceae|g__Treponema	8.81e-05	0.000464274	0.000932184	0.00145752	0.00222255	0.000149432	0.000233896	0	0.00042652	0.00107356	0.000587947	0.000368273
k__Bacteria|p__Synergistetes|c__Synergistia|o__Synergistales|f__Dethiosulfovibrionaceae|g__	0	0	0	9.4e-05	0	0	0	0	0	0	0	0
k__Bacteria|p__TM7|c__TM7-3|o__CW040|f__F16|g__	0.000132182	0	0.0015381	0.00145752	0.000790241	0.000796972	0.00145016	0.00171953	0.00165869	0.000560119	0.00289074	0.00138102
k__Bacteria|p__Tenericutes|c__Mollicutes|o__Anaeroplasmatales|f__Anaeroplasmataceae|g__	0	0	9.32e-05	0	4.94e-05	9.96e-05	0	0	0	0	0	4.6e-05
k__Bacteria|p__Tenericutes|c__Mollicutes|o__Anaeroplasmatales|f__Anaeroplasmataceae|g__Anaeroplasma	0	0	4.66e-05	0	9.88e-05	0	0	0	0	9.34e-05	0	0
k__Bacteria|p__Tenericutes|c__Mollicutes|o__RF39|f__|g__	0.00348079	0.00608199	0.00447448	0.0108609	0.0113103	0.00503088	0.00884128	0.0102267	0.0159234	0.00732823	0.00994611	0.00814805
k__Bacteria|p__Tenericutes|c__RF3|o__ML615J-28|f__|g__	0	0	0	4.7e-05	0	0	4.68e-05	4.53e-05	0	0	0	0
k__Bacteria|p__Verrucomicrobia|c__Verruco-5|o__WCHB1-41|f__RFP12|g__	0	4.64e-05	0	4.7e-05	0	0	9.36e-05	0.000271505	0	9.34e-05	0	0
k__Bacteria|p__Verrucomicrobia|c__Verrucomicrobiae|o__Verrucomicrobiales|f__Verrucomicrobiaceae|g__	0	0	0	0	0	0	0	0	0	0	0	0
k__Bacteria|p__Verrucomicrobia|c__Verrucomicrobiae|o__Verrucomicrobiales|f__Verrucomicrobiaceae|g__Haloferula	0	0	0	0	0	0	9.36e-05	0	0	0	0	0
k__Bacteria|p__Verrucomicrobia|c__Verrucomicrobiae|o__Verrucomicrobiales|f__Verrucomicrobiaceae|g__Rubritalea	0	0	0	0	0	0	0	0	0	0	0	0
k__Bacteria|p__WPS-2|c__|o__|f__|g__	0	0	0	0	0.00014817	0	4.68e-05	0	0	0	0	0
